# Supplementary material for: Developmental and Genotypic Variation in Leaf Wax Content and Composition, and in Expression of Wax Biosynthetic Genes in Brassica oleracea var. capitata
Source: Front Plant Sci. 2017 Jan 9;7:1972. doi: 10.3389/fpls.2016.01972 (PMC5220014; doi:10.3389/fpls.2016.01972)
Supplement: Supplementary file 1 [file Table_1.xlsx]

## Sheet: Sheet1
Supplementary data file: Arabidopsis genes and Brassica oleracea orthologues related to wax biosynthesis
Arabidopsis gene name	Gene Accession Number	CDS sequence	Bol accessions	Bol CDS	Chromosome location	Gene name
LACS1	NM _130292	>gi|145361084 AGCTCCTCATCAAATTATCTTCTTTCTCTTTCTCTCTGATCATTTCCAAATTATTTCTAAGCTAAGAAAATCTTTAAAAATAACAAAGCTTCTAAAATAATAATCCGACCTACCGGATTCAAACCATTGATCTGAAGATCATCTATAAACCAGTCCTTGATCTATAAACTAAAATAAGGGAAGAAAAAAACAAGAGAGAGAAATAGAGAATGAAGTCTTTTGCGGCTAAGGTAGAAGAGGGAGTTAAAGGAATAGACGGAAAGCCGTCGGTAGGTCCGGTGTACCGGAATCTTCTGTCGGAAAAAGGTTTTCCTCCGATTGATTCTGAGATCACCACTGCTTGGGACATTTTCAGTAAATCAGTGGAGAAATTCCCTGACAATAA…	Bol002529	>BoLACS1.1 ATGAAGTCTTTCGCGGCAAAGGTGGAAGAAGGAGTCAAAGGAGAAAACGGGAAACCGTCGGTAGGTCCGGTGTACCGGAATCTTTTGTCGGAAAAAGGTTTTCCTCCAATAGATTCTGATATCACCACTGCTTGGGACATATTCTGTAAATCTGTGGAGAAATTCCCTGGCAACAAGATGCTTGGATGGCGTACAATCGTAGATGAAAAGGTTGGACCCTATATGTGGAAAACGTACAAGGAAGCATATGAAGAAGTTCTGCAGATTGGTTCTGCATTACGTGCTCTCGGAGCTGAGCCTGGATGTCGGGTGGGAATCTATGGAATTAATTGTCCTCAGTGGATCATAGCAATGGAGGCTTGTGCAGCTCACACTCTAATCTGTGTAC…	scaffold000385	BoLACS1.1
			Bol029614	>BoLACS1.3 ATGAAGTTTTTCGCGGCGAAGCTGGAAGAAGGAGTTAAAGGAGGAAACGGGAAGCCGTCGGTAGGTCCGGTGTACCGGAATCTTTTGTCGGAAAAAGGTTTTCCGCCTATGGATTCTGATATCACCACTGCTTGGGACGTTTTCAGTAAATCAGTGGAAAAATTCCCTTACAACAAGGTGCTTGGATGGCGTCGAATCGTCGATGAGAAGGTTGGACCGTATATGTGGAAAACTTACAAGGAAGCATACGGAGAAGTTCTGCAGATTGGTTCTGCAATACGTGCTCTGGGAGCTGAGCCTGGGTGTCGAGTGGGGATCTATGGAGTTAATTGTCCTCAGTGGATAATAGCAATGGAGGCTTGTGCAGCTCACACTCTAATCTGTGTAC…	C3	BoLACS1.3
			Bol002590	>BoLACS1.4 ATGAAGTCTTTCGCGGCGAAGGTGGAAGATGGGGTGAGAGGGGAAAACGGGAAGCCGTCGGTAGGTCCGGTATACCGGAATCTTTTGTCGGAAAAAGGTTTTCCTCCAATAGATTCTGATATCACCACTGCTTGGGACATTTTCAGTAAATCAGTCAAGAAATTCCCTGACAACAAGATGCTTGGATGGCGTCGAATCGTCGATGAGAAGGTTGGACCGTATATGTGGAAAACTTACAAGGAAGCATACGATGAAGTTCTGCAGATTGGCTCTGCATTACGTGCTATTGGAGCTGAGCCTGGGTGTCGAGTGGGGATCTATGGAGTTAATTGTCCTCAGTGGATCATAACAATGGAGGCATGTGCGGCTCACACTCTAATCTGTGTAC…	scaffold000383	BoLACS1.4
KCS1	NM_099994.3	>gi|30677891 GCACTCTATATATCTCTCCATCCCTACTTGCCCTCATTTCACCAAAATCCTCCTAATTCACCAATTTTAGAATTCCCATTCTCATTTTCTCTCTCTTTCTATTTCTCCAAATTTGCCTAAAGATTTTACATTTTATCTTCAATCCTTCCTTGATTTACGTTTGAAATATTTCGACCCAAAACTATACTGATGGAGAGAACAAACAGCATTGAGATGGATCGAGAGAGATTAACGGCGGAGATGGCGTTTCGAGATTCATCATCGGCCGTTATAAGAATTCGAAGACGTTTGCCGGATTTATTAACGTCCGTTAAGCTCAAATACGTGAAGCTTGGACTTCACAACTCTTGCAACGTGACCACCATTCTCTTCTTCTTAATTATTCT…	Bol018447	>BoKCS1.1 ATGGATCAAGAGAGATTAACAGCGGAGATGGCGTTTAAAGATTCTTCATCGGCCGTTATACGAATCCGGCGACGTTTGCCAGATTTCTTAACGTCCGTCAAGCTTAAGTACGTGAAGCTTGGACTTCATAACTCTTTCAACTTCACCACCTTTCTCTTCTTACTCATCATTCTTCCCTTAACGGGGACCGTGCTGGTTCAGCTAACCGGTCTGACGTTCGAGACCTTCTCCGAGCTTTGGTATAACCATGCGGTCCAACTCGACGGGGTGACAAGACTCGCCTGCTTGGTTTCCCTCTGCTTCGTTTTGATCATCTACGTGACTAACCGGTCTAAACCGGTTTACTTAGTGGATTTCTCCTGCTACAAACCGGAAGACGAGCGGAAAAT…	C8	BoKCS1.1
			Bol000521	>BoKCS1.2 ATGGTTTTCCTCTGCTTCGTTTTGACCCTCTACGTGGCTAACCGTTCTAAACCGGTTTACCTAGTTGATTTTTCTTGCTACGAACCGGAAGATGAGCGGAAAATGTCTGTGGACTCGTTCTTGAAGATGACGGAGGGAAACGGAGCGATCACCAAAGACACGGTTCAGTTCCAGGAAAGAATCTCGAACCGGGCCGGTTTAGGTGACGAGACTTATCTACCACGTGGCATAACCTCGACACCTCCGAAGCTAGATATGTCGGAGGCACGTACCGAAGCTGAAGTGGTTATGTTCGGAGCACTAGATTCCCTCTTCGAGAAAACCGGAATCAAACCGGCTGAAATAGGAATATTGATCGTAAACTGCAGCTTATTCAATCCAACGCCGTC…	scaffold000536	BoKCS1.2
			Bol040715	>BoKCS1.3 ATGACGGAGAGAACAAACAGCATAGAAATGGATCAAGAAAGATTAACGGCCGAGATGGCGTTCCAAGATTCTTCACCGGCCATTATACGAATCCAGAGACGTTTGCCGGATTTATTAACGTCCGTAAAGCTTAAGTACGTGAAGCTTGGACTTCACAACTCTTGCAACTTCACCACCTTTCTCTTCTTCCTCATCATTCTCCCCTTAACCGGAACCGTGCTGGTTCAGCTAACCGGCCTAACGTTGGATATGCTCTCTGAGCTTTGGTCTAATCGGGTGCTCCAACTCAACGGGTCGACAAGACTCACCTGCTCCGTTTTCCTTTGTTTCGCTTTGACCCTCTACGTGACTAACCGGTCTAAACCGGTTTACTTAGTGGACTTCTCCTG…	C5	BoKCS1.3
KCR1	NM_105441.2	>gi|30697559 AACACAAAGACAATAAAATTAATCAAAAATAAACAAAGGAGAGAGACAGAAGAAACAGAGAGAGTAGTTAATTCCGGTGGTTTTCTGCTCATCTACTTCTATCCACCTTCGTCCCTTCCGCCCCAAAATTCAATTCTCTCTTCCTTTCTCTCTCTTTCTCCTTAAAAACTCTAACTTTACTCATCTCATCTCCAAAGTCTCAACCTTTCTTCTCTAATGGAGATCTGCACTTACTTCAAATCACAACCCACTTGGCTCCTCATTCTCTTCGTTCTGGGGTCAATCTCAATCTTCAAATTCATCTTCACCCTCCTCAGATCTTTCTACATCTACTTCCTCCGACCATCCAAAAACCTCCGCCGATACGGTTCATGGGCAATCATCAC…	Bol010474	>BoKCR1.1 ATGGACTTCTCCGGAGATATCGACGGAGGCGTGAGGCGGATCAAGGAGGCGATCGAAGGTCTGGAGGTTGGGATTCTGATCAACAACGCTGGGGTTTCGTACCCTTACGCTAAGTACTTCCACGAGGTTGATGAGGAGCTGCTTGGTAACTTGATTAAGATCAATGTTGAGGGGACTACGAAGGTTACTCAGGCTGTGTTGGTGAATATGCTGAAGAGGAAGCGGGGAGCTATTGTTAATATGGGGTCTGGTGCTGCTGCTCTTATCCCTTCCTATCCGTTCTACTCTGTTTATGCCGGCGCTAAAACGTATGTGGATCAGTTCTCAAGGTGTCTCCATGTTGAGTACAAGAAAAGTGGGATTGATGTTCAATGCCAGGTACCCTTGTA…	C2	BoKCR1.1
ECR	NM_115394.3	>gi|145339530 ATAAGTTGGGAAGATAGTTAGTAGTTCTCCTACTCCCAACTACATCCTCTTCAATGCTCAATCTCGTCTTCTTCTTCCTCTCTATTTAATTTCCCTTGTCTCTCTATCTCTCTCAATTTCCTCATCTGGGTCTTCCTCGTTTGCTCCGCTTAAGCACCATGAAGGTCACCGTCGTCTCCCGCAGCGGCAGAGAAGTCCTCAAAGCTCCCCTTGACCTCCCCGATTCGGCGACTGTTGCTGATCTGCAAGAAGCGTTTCATAAGAGAGCTAAGAAGTTTTACCCGTCGAGGCAAAGACTGACTCTTCCCGTGACTCCTGGATCGAAGGACAAACCTGTTGTCCTCAATAGCAAGAAATCACTGAAGGAGTACTGTGATGGAAACAA…	Bol044348	>BoECR ATGAAAGTCACCGTCGTCTCCCGCAGCGGCAGAGAAGTTCTCAAAGCCCCCCTCGACCTCCCCGATTCGGCGACTGTTGCTGATCTGCAGGAAGCTTTTCACAAGAGAGCTAAGAAGTTTTACCCATCGAGGCAAAGACTGACTCTCCCCGTGCCTCCTGGCTCAAAGGACAAACCGGTTGTCCTCAACAGCAAGAAGTCACTCAAAGAGTACTGTGATGGAAACACAGACTCCTTAACCGTAGTCTTCAAGGACTTGGGAGCACAAGTCTCATACCGCACACTCTTCTTCTTCGAGTACCTAGGCCCGCTCCTAATCTACCCGGTCTTCTACTACTTCCCTGTTTACAAATACCTCGGCTACGGCGAAGACCGTGTGATCCACCCGGTCCA…	C8	BoECR
CER3	NM_125164.2	>gi|30696939 TAATGCCACATAAAACACAACACCAAAGCCTTTATAACTCTTTCTGGGGTTTTTAATTCTCTCAACGAACAAAAAAAAAAACTCAACTAATATTCTCCATCCTCTTTCTTCAGATTTAAGAGAAACCTTATCGTTATATTCTCTCTTCTCTTTTCTTTTTGACTCCCACAAGAAGAAAGCAAATTTCTTTTTCTCAGGATTGCTTGAAAACTGTAGAAATCTTTAAGGTTTTTTTACACCAATAAGAGTCAGAGAGAGAGAGAGAGAGAGAAAGAGAGATCTATTCATAAAAAAGACAGGTAATCTCAACTCCGAGGAGATAACTGATATAACAATTTGAGAGAATAAGAAGAAGAAGAAGAAGAAGACCAAGCTAAAGAATGGTT…	Bol012187	>BoCER3.3 ATGGTAGCTTTTTCAGCTTGGCCTTGGGGAAACTTTGGCAATCTAAAGTATCTTCTCTACGCTCCGTTAGCTGCACAAGTAGTGTACTCATGGGCGTACGAACAAGACTACTCGAGGGCTCTTTGGTGTCTTCATATCCTCATCATCTGTGGACTCAAAGGATTCCTTCATGTTCTTTGGAGCGTTTACAACAACATGCTTTGGGTGTCTCGCACTCTAAGGATTAACCCTAATGGCGTCGACTTTAAGCAGATTGATCACGAATGGCACTGGGACAACTACATACTTCTGCAAGCAATAATAGCTAGCATAATCTGTTACATGTCTCTTCCATTGATGACGATGAACAGTATACCTCTGTGGAACACGAAAGGACTCGTTGCATTAAT…	C9	BoCER3.3
			Bol015584	>BoCER3.4 ATGGTTACTTTATCAGTCTGGCCTTGGGAAAGCTATGGCAATCTTAAGTATCTTCTATACGCTCCTTTAGCAGCACAAGTAGTGTACTCATGGACATACGAACAAGACTACTCGAGGGCTCTATGGTGTCTTCATATCCTCATCATCTGTGGACTCAAAGGACTCGTTCATGTCCTTTGGAGCGTTTACAACAACATGCTTTGGGTGACCCGCACTCTAAGGATTAACCCTAATGGTGTTGACGTTCAACAGATTGATCACGAATGGCACTGGGACAATTATATAATTCTGCAAGCAATAATAGCGAGCATGATCTGCTACATGTCTCCTTCATTGATAATGATGAACAGTATACCTCTCTGGAACACGAAAGGACTAATCGCATTAAT…	C2	BoCER3.4
MAH1	NM_001124037.1	>gi|186491633 ATCTATACTCATAAATCCTTTTGTCTAAAAATGGCGATGCTAGGTTTTTACGTAACGTTCATTTTCTTTCTTGTATGCCTATTTACTTATTTCTTCCTCCAAAAGAAACCTCAAGGTCAGCCTATTCTCAAGAACTGGCCGTTCCTCAGGATGCTTCCAGGAATGCTCCACCAAATCCCTCGTATCTACGACTGGACCGTCGAGGTGCTTGAGGCGACCAATCTAACTTTTTATTTCAAAGGGCCATGGCTTAGTGGAACGGACATGTTGTTCACCGCCGATCCAAGGAATATTCATCACATACTAAGCTCAAACTTTGGGAATTACCCTAAAGGACCTGAGTTCAAGAAGATCTTTGATGTTTTGGGAGAAGGAATCTTAACCG…	Bol016302	>BoMAH1.1 ATGGCGATGATAGGCTTACTTGAAGTCTTCGTAGCGTTCCTTTTTTTCCTAGTATTCAAACATTTCTTCCTCCACAAGAAATCTCCCGGCCAGCCTATTCTCAAAAGCTGGCCTGTCCTCGGGATGCTTCCAGGAATGCTCCCCCATATCCCTCGTATCTTCGACTGGACGTTCGAGGTTCTTGAGGCCACCAACCTAACTTTCTTTTTCAAAGGGCCATGGTTTAGTGGAACGGACATGCTATTCACGGCGGACCCAAGGAATATCCATCACATACTAAGCTTAAACTTTGGGAATTACCCCAAAGGACCAGAGTTCAAGAAGATCTTCGATGTTTTGGGAGACGGAATCTTAAGTGCTGATCTGGAGCTGTGGGAGGATCTGAGGAA…	C3	BoMAH1.1
LTP2	NM_129410.4	>gi|145360756 TGTACTTTCCTACTCTATATAAACTCTCACTCCCCTAACACTCTTCATCATCCATCACATCTCCTCTTGCAAACCAACGTAAAACACTAACTAAGAGATCAATATGGCTGGAGTGATGAAGTTGGCATGCATGGTCTTGGCTTGCATGATTGTGGCCGGTCCAATCACAGCGAACGCGCTTATGAGTTGTGGCACCGTCAACGGCAACCTGGCAGGGTGCATTGCCTACTTGACCCGAGGTGCTCCACTTACCCAAGGGTGCTGCAACGGCGTTACTAACCTTAAAAACATGGCCAGTACAACCCCAGACCGTCAGCAAGCTTGCCGTTGCCTTCAATCTGCCGCTAAAGCCGTTGGTCCCGGTCTCAACACTGCCCGTGCAGCT…	Bol017820	>BoLTP2.1 ATGGCTGGTCTAATGAAGTTGGCATGCTTGATCTTCGCCTGCATGATCGTGGCCGGTCCAATCACATCGAACGCGGCTCTGAGTTGTGGCACCGTTAGCGGCTACGTGGCACCTTGCATTGGCTACCTGGCCCAGAATGCGCCGGCCGTTCCCACAGCGTGCTGCAGCGGCGTTACTAGTCTAAACAACATGGCCCGTACAACCCCAGACCGTCAGCAAGCTTGCCGTTGCCTTGTAGGAGCCGCTAACGCCTTGCCTACTATCAACGTTGCCCGTGCAGCTGGACTTCCTAAGGCATGTGGAGTCAACATTCCTTACAAGATCAGCAAAACCACCAACTGCAACAGGTATATATGTCTTAATCTGTCTCTTTCTCTCTCTGCGGTTTT…	C4	BoLTP2.1
			Bol025301	>BoLTP2.2 ATGGCCGGTGTGATGAAGTTGGCATGCTTGGTCTTGGCCTGCATGATTGTGGCAGGTCCCATCACAGCGAACGCAGCTCTGACCTGTGGCACCGTTAACAGCAACGTGGCACCGTGCATTGGCTACATAACCCAAGGTGGACCCCTTCCCGGAGCGTGCTGCACCGGTGTTAGTAAGCTTAACAGTATGGCCCGTACAACCCCGGACCGTCAGCAAGCTTGCCGTTGCCTTGAAACTGCTGCTAGAGCCTTAGGCCCTAATCTCAACGCTGGCCGTGCAGCTGGAATTCCCAAGGCATGTGGAGTCAGTGTTCCTTTCCCAATCAGCACCAATACCAACTGCAACAAGTACGTATATTAA	C4	BoLTP2.2
			Bol025304	>BoLTP2.3 ATGGCCGGTGTGATGAAGTTGGCATGCTTGGTCTTGGCCTGCATGATTGTGGCAGGTCCCATCACAGCGAACGCAGCTCTGACCTGTGGCACCGTTAACAGCAACGTGGCACCGTGCATTGGCTACATAACCCAAGGTGGACCCCTTCCCGGAGCGTGCTGCACCGGTGTTAGTAAGCTTAACAGTATGGCCCGTACAACCCCGGACCGTCAGCAAGCTTGCCGTTGCCTTGAAACTGCTGCTAGCGCCTTAGGCCCTAATCTCAACGCTGGCCGTGCAGCTGGAATTCCCAAGGCATGTGGAGTCAGTGTTCCTTTCCCAATCAGCACCAACACCAACTGCAACAAGTACGTATATTAA	C4	BoLTP2.3
FAR3	NM_119537.6	>gi|240256152 CAGTTGTACTCTGTTGCATTATTTCTCTCACTCAAACGTATATACAAACATAAATTATGTCGACAGAAATGGAGGTCGTTAGTGTTCTTAAGTACCTTGACAACAAATCCATATTGGTCGTTGGAGCTGCTGGGTTCTTAGCAAATATCTTTGTGGAGAAGATATTAAGGGTGGCACCAAACGTGAAGAAACTCTATCTCCTTCTAAGAGCATCAAAAGGAAAATCTGCTACCCAGAGGTTTAACGACGAGATTTTGAAGAAAGATTTGTTCAAGGTGCTGAAGGAGAAGTATGGTCCCAATCTAAATCAACTTACATCAGAGAAAATCACTATTGTCGACGGAGACATTTGCCTTGAGGATTTAGGTCTTCAAGACTTCGACTT…	Bol013612	>BoFAR3.1 ATGATGTCCAAACAAGACTGCGTATATCTCCGTATTCAGTACAAGATGCGTCTTATATTCATTTTCGTGGAGAAGATATTAAGGGTGGCACCTAACGTGAAGAAACTCTATCTTCTTCTAAGAGCATCAACTGAAAAATCTGCTACCCAGAGGTTTAAAGACGAGATTTTAGGGAAGGACTTGTACAGGGTACTGAAGGAGAAGTATGGTCCAAATCTAAATCAACTTACATCTGAGAAAGTTACTGTTGTCAGTGGGGACATTTCCCTTGAGGATCTGGGTCTTCAAGACACTGACTTGGAACATGAGATGATCCACCAAGTTGATGCCATTGTTAATTTAGCTGCAACTACTAAATTTGATGAAAGATACGATATAGCACTTGGTAT…	C1	BoFAR3.1
			Bol017561	>BoFAR3.2 ATGGAGGCCGTAAGTGTTCTTCAGTACCTTGACAACAAGTCCATATTGGTCATTGGAGCGGCTGGGTTCTTAGCAAATATTTTTGTGGAGAAGATATTAAGGGTGGCACCAAACGTGAAGAAACTCTATCTTCTTCTAAGAGCATCAAATGAAAAATCTGCTACCCAGAGGTTTAAGGATGAGATCTTGGGGAAGGATTTGTACAAGGTGGTGAAAGAGAAGTATGGTCCAAATCTAACTCAACTTACATCTGAGAAAGTCACTGTCGTCAATGGTGACATTTGCCTTGCGGATTTGGGTATTCAAGACTCTTTGGCACATGAGATGATCCACCAAGTTGATGCCATTATTAATTTAGCGGCAACTACTAAGTTTGATGAACGATACGA…	C3	BoFAR3.2
WSD1	NM_123089.2	>gi|30693057 ATCCTTAAACTGACTATGAAAGCGGAAAAAGTTATGGAGAGAGAGATCGAGACAACGCCAATAGAGCCTCTTAGCCCAATGTCACATATGCTAAGTTCGCCAAATTTCTTCATTGTCATAACTTTTGGGTTTAAAACTCGATGCAACCGATCGGCCTTTGTTGATGGCATCAACAACACATTGATCAATGCTCCCAGATTCTCCAGTAAAATGGAGATAAATTATAAGAAAAAAGGAGAACCGGTCTGGATTCCTGTTAAACTTCGAGTAGATGATCATATTATTGTGCCGGATCTTGAATATTCCAACATTCAAAATCCTGATCAGTTCGTAGAAGACTATACTTCAAACATAGCTAATATTCCAATGGACATGTCCAAACCTCT…	Bol020399	>BoWSD1.2 ATGGCGAGAGAGAAGCAAGCAGAGATAACAATAATGGAGCCGCTTAGCCCAGTGTCTCGGCTGTTTGTTTCGCCCGGTTTCTATGGCGTCATTGTCTTTACTTTAGGGTTTAAAACTAGATGCAACTCATCTGCCATTGTTGAAGGTATCAAGAACACATGGATCAAGCTTCCCCGCTTCTCTAGCAAAGTGGTGATGGACGATAAGAAAAATGGAGAAGCGGTTTGGGTTCCTGTTAATGTTCGAGTAGAAGATCATGTTTTTGTTCCGGACATTGATCATTTCGACATTACAAACCCTGATCAATTTATAGAAGACTATACGTCAAACATAGCTAACACTACAATGGACATGTCCAGACCTTTATGGGAATTTCATGTACTGAATAT…	C3	BoWSD1.2
			Bol024738	>BoWSD1.3 ATGGATTTGGCTAATATGATGACGAAGGGATCAAAGTGTAGGTGGGGAAACTTCATAGGAACTATTATATTTCCATTATGGATAAAATCAGAGAACGATCCTTTGGAGTACGTACGAAGAGCCAAAGCTACTATGGATAGGAAGAAAATATCACTAGAAGCATTCCTTTTCTATGGAATCATTAAATTCACCTTGAATTTTTTGGGGGGAAAGTCAGTAGAAGCTTTTGGAAAGAGGATTTTTGGTAACACATCATTGGCATTTTCAAATGTGAAAGGTCCCGACGAAGAAATAAGTTTATTTGGCCATCCAATCTCTTATGTCGCAGGAAGTGCATTAGTTGGATCACAAGCTCTCAATATCCATTTCATAAGCTACGTAAACAAGAT…	scaffold000091	BoWSD1.3
ABCG11	NM_101647.4	>gi|186478592| AGAGATAAAAAGAGAAACAACCAAAAAGAAAGAAGAAGAAGTGTTTGTTCTGTTTCAGTCATTCAAGTTCATGAGAATAGAAACGAGTCCAAGTTTGTTGTTCATGCAAAATTCTCATGACTCTGTTACACTCCTGAATTTCTTCTACTTATATTCCATTCAATAACTTTTCTTCTTCTATCAGTTCAACGTTCACACACTTTTTCCATTTCCTCGACAAACTCCTTTTTTTCTCTCACTTTTCTCGAATTCTTTTTTTTTTTTTTTCTCTCAACGAAACATAAATCCTCTGTTTTGGTTTAAGAGATGGAGATAGAAGCAAGCAGACAACAAACCACCGTACCGGTTTCAGTCGGCGGTGGGAATTTTCCGGTTGGTGGGTTA…	Bol013247	>BoABCG11.1 ATGGAGATAGAAGCAAGCAGACAACAATCCACCGTACCGGTTCCGGCCACCGGAGGGAATTTTCCGGTTCCGGTGGGTGGGTTAAGTCCGTTGAGTGAAGCTATATGGAGAGAAAAAGCTCCAACGGAGTTCGTCGGAGATGTGTCGGCGAGGCTTACGTGGCAAGATCTGACGGTGATGGTGACTATGGGAGATGGTGAGACTCAAAACGTTCTTGAAGGTCTTACCGGTTACGCCGAACCGGGTTCTCTCACGGCTCTCATGGGCCCTTCCGGCTCCGGAAAATCCACAATGCTCGACGCTCTTGCTAGCCGCCTCGCCGCAAATGCCTTCCTCTCCGGCACCGTTCTTCTCAACGGCCACAAAACCAAACTCTCCTTTGGAGCA…	C8	BoABCG11.1
			Bol030816	>BoABCG11.2 ATGGAGATAGAACCAAGCAGACAACAAACCACCGTACCGGCCTCGGTCGGGGGAGGGAACTTTCCGGTTGGTGGGTTAAGTCCCTTGAGTGAAGCCATATGGAGAGAGAAAACACCAACGGAGTTCGTAGGAGATGTCTCCGCGAGGCTTACGTGGCAAGATCTGACGGTGATGGTGACTATGGGAGATGGTGAGACTCAGAACGTTCTTGAGGGTCTCACCGGTTACGCCGAACCGGGTACTCTAACGGCTCTCATGGGCCCTTCCGGCTCCGGAAAATCTACTATGCTCGACGCTCTTGCTAGCCGCCTCGCCGCTAACGCTTTTCTCTCCGGCACCGTTCTTCTTAACGGCCGCAAAACCAAACTCTCCTTTGGAACAGCTGCT…	C5	BoABCG11.2
WSD1	NM_123089.2

## Sheet: Sheet2
	Table: Slected Brassica oleracea genes related to wax biosynthesis process along with top-matched Arabidopsis thaliana acessions, name of the homolog proteins, sub-cellular localization
Sl.	Lee et al. 2015	Bol acession	Protein name	Top matched clones	Arabidopsis thaliana acessions	Name of homolog protein	sub cellular localization	Query cover	E-value	Top homologous species	References
1	BoLACS1.1	Bol002529	LACS1_W1	NP_182246.1	AT2G47240	long chain acyl-CoA synthetase 1	endoplasmic reticulum	100	0	Arabidopsis thaliana	Mayer et al. 1999
2	BoLACS1.3	Bol029614	LACS1_W3	NP_182246.1	AT2G47240	long chain acyl-CoA synthetase 1	endoplasmic reticulum	98		Arabidopsis thaliana	Mayer et al. 1999
3	BoLACS1.4	Bol002590	LACS1_W4	NP_182246.1	AT2G47240	long chain acyl-CoA synthetase 1	endoplasmic reticulum	100	0	Arabidopsis thaliana	Mayer et al. 1999
4	BoKCS1.1	Bol018447	KCS1_W5	NP_171620.2	AT1G01120	3-ketoacyl-CoA synthase 1	Plasma membrane	100	0	Arabidopsis thaliana	Theologis et al. 2000
5	BoKCS1.2	Bol000521	KCS1_W6	AAC99312.1, AF053345	AT1G01120	fatty acid elongase 3-ketoacyl-CoA synthase 1	Plasma membrane	100	1e-162	Arabidopsis thaliana	T0dd et al 1999
6	BoKCS1.3	Bol040715	KCS1_W7	NP_171620.2	AT1G01120	fatty acid elongase 3-ketoacyl-CoA synthase 1	Plasma membrane	99	0	Arabidopsis thaliana	Theologis et al. 2000
7	BoKCR1.1	Bol010474	KCR1_W8	AAB82765	AT1G67730	b-keto acyl reductase, partial	endoplasmic reticulum	99	7e-139	Arabidopsis thaliana	Xu et al 1997
8	BoECR	Bol044348	ECR_W10	NP_191096.1	AT3G55360	very-long-chain enoyl-CoA reductase	endoplasmic reticulum	100	0	Arabidopsis thaliana	Erfle et al 2000
9	BoCER3.3	Bol012187	CER3_W13	NP_200588.2	AT5G57800	protein ECERIFERUM 3	Plasma membrane	99		Arabidopsis thaliana	Tabata et al 2000
10	BoCER3.4	Bol015584	CER3_W14	NP_200588.2	AT5G57800	protein ECERIFERUM 3	Plasma membrane	99		Arabidopsis thaliana	Tabata et al 2000
11	BoMAH1.1	Bol016302	MAH1_W15	NP_176086.1	AT1G57750	alkane hydroxylase CYP96A15	Plasma membrane	100	0	Arabidopsis thaliana	Theologis et al 2000
12	BoLTP2.1	Bol017820	LTP2_W17	NP_181388.1	AT2G38540	non-specific lipid-transfer protein 1	Extracellular	85	2e-45	Arabidopsis thaliana	Lin et al.1999
13	BoLTP2.2	Bol025301	LTP2_W18	NP_181388.1	AT2G38540	non-specific lipid-transfer protein 1	Extracellular	95	2e-54	Arabidopsis thaliana	Lin et al.1999
14	BoLTP2.3	Bol025304	LTP2_W19	NP_181388.1	AT2G38540	non-specific lipid-transfer protein 1	Extracellular	95	2e-53	Arabidopsis thaliana	Lin et al.1999
15	BoFAR3.1	Bol013612	FAR3_W20	NP_567936	AT4G33790	fatty acyl-CoA reductase CER4	Extracellular	95	0	Arabidopsis thaliana	Mayer et al.1999
16	BoFAR3.2	Bol017561	FAR3_W21	NP_567936	AT4G33790	fatty acyl-CoA reductase CER4	chloroplast	100	0	Arabidopsis thaliana	Mayer et al.1999
17	BoWSD1.1	Bol020399	WSD1_W22	NP_850307	AT2G38995	O-acyltransferase (WSD1-like) family protein	endoplasmic reticulum	86	2e-91	Arabidopsis thaliana	Lin et al.1999
18	BoWSD1.3	Bol024738	WSD1_W24	NP_568547.1	AT5G37300	o-acyltransferase WSD1	endoplasmic reticulum	99	9e-98	Arabidopsis thaliana	Tabata et al 2000
19	BoABCG11.1	Bol013247	ABCG11_W25	NP_173226.2	AT1G17840	ABC transporter G family member 11	Plasma membrane	100	0	Arabidopsis thaliana	Theologis et al2000
20	BoABCG11.2	Bol030816	ABCG11_W26	NP_173226.2	AT1G17840	ABC transporter G family member 11	Plasma membrane	100	0	Arabidopsis thaliana	Theologis et al2000
References
Erfle, H., Ventzki, R., Voss, H., Rechmann, S., Benes, V., Stegemann, J., ... & Wang, R. (2000). Sequence and analysis of chromosome 3 of the plant Arabidopsis thaliana. Nature, 408(6814), 820-2.
Lin, X., Kaul, S.,Rounsley, S., Shea, TP.,..…and Venter, JC. (1999). Sequence and analysis of chromosome 2 of the plant Arabidopsis thaliana, Nature, 402(6763),761-8.
Mayer, K., Schüller, C., Wambutt, R., Murphy, G., Volckaert, G., Pohl, T., ... & Harris, B. (1999). Sequence and analysis of chromosome 4 of the plant Arabidopsis thaliana. Nature, 402(6763), 769-777.
Tabata, S., Kaneko, T., Nakamura, Y., Kotani, H., Kato, T., Asamizu, E., ... & Kawashima, K. (2000). Sequence and analysis of chromosome 5 of the plant Arabidopsis thaliana. Nature, 408(6814), 823-826.
Theologis, A., Ecker, J. R., Palm, C. J., Federspiel, N. A., Kaul, S., White, O., ... & Brooks, S. Y. (2000). Sequence and analysis of chromosome 1 of the plant Arabidopsis thaliana. Nature, 408(6814), 816-820.
Todd, J., Post‐Beittenmiller, D., & Jaworski, J. G. (1999). KCS1encodes a fatty acid elongase 3‐ketoacyl‐CoA synthase affecting wax biosynthesis inArabidopsis thaliana. The Plant Journal, 17(2), 119-130.
Xu, X., Dietrich, C. R., Delledonne, M., Xia, Y., Wen, T. J., Robertson, D. S., ... & Schnable, P. S. (1997). Sequence analysis of the cloned glossy8 gene of maize suggests that it may code for a [beta]-ketoacyl reductase required for the biosynthesis of cuticular waxes. Plant Physiology, 115(2), 501-510.
